# Supplementary material for: Development and evaluation of INT2GRATE: a platform for comprehensive assessment of the role of germline variants informed by tumor signature profile in Lynch syndrome
Source: Front Oncol. 2024 Jan 24;13:1284690. doi: 10.3389/fonc.2023.1284690 (PMC10854004; doi:10.3389/fonc.2023.1284690)
Supplement: Supplementary file 1 [file Table_1.xlsx]

## Sheet: Online Table 1
	Supplementary Table 1 - INT2GRATE Criteria and Logic for the Assessment of VUS in Lynch Syndrome-Related Colorectal Cancer (CRC) and Endometrial Cancer (RC).
	Cancer type	Germline Variant Evidence		Clinical Genetic Evidence	Tumor Signature Evidence				Immunohistochemistry Evidence				INT2GRATE Code ID	INT²GRATE Category	INT²GRATE Summary
		MMR gene	Additional germline alterations related to LS	Clinical criteria met (PREMM5 or Amsterdam II)	Somatic BRAF p.V600E*	Somatic MLH1 methylation	Somatic inactivating alteration at MMR locus	MMR/MSI status	MLH1	MSH2	MSH6	PMS2
	CRC	Any	Yes	Any	Any	Any	Any	Any	Any	Any	Any	Any	I-I	Inconclusive	INT2GRATE requires the absence of any other germline finding in MMR genes and of EPCAM deletion for the assessment of this VUS. Therefore, the significance of this germline variant remains uncertain.
	CRC	Any	No	No	Any	Any	Any	Any	Any	Any	Any	Any	I-II	Inconclusive	INT2GRATE requires that clinical criteria (PREMM score ≥ 2.5% or Amsterdam II criteria) are met for the assessment of the VUS in MMR genes. Therefore, the significance of this germline variant remains uncertain.
	CRC	MSH2, MSH6	No	Yes	Yes	Any	Any	Any	Loss	Any	Any	Loss	I-III	Inconclusive	INT2GRATE requires the absence of BRAF V600E. The presence of the BRAF V600E variant is strongly associated with somatically driven MMR deficient colorectal cancer. Therefore, the significance of this germline variant remains uncertain.
	CRC	MSH2, MSH6	No	Yes	Any	Yes	Any	Any	Loss	Any	Any	Loss	I-IV	Inconclusive	INT2GRATE requires the absence of MLH1 promoter hypermethylation. The presence of MLH1 promoter hypermethylation, alone or in combination with the BRAF V600E variant, would suggest that this tumor is unlikely to represent a Lynch syndrome-associated colorectal cancer. Therefore, the significance of this germline variant remains uncertain.
	CRC	Any	No	Yes	No	No, NA	NA, No	Any	Any	Any	Any	Any	I-V	Inconclusive	INT2GRATE requires the status of somatic inactivation or deletion at the MMR gene for the assessment of this VUS. Therefore, the significance of this germline variant remains uncertain.
	CRC	Any	No	Yes	No	No, NA	Yes	NA, P/S	Any	Any	Any	Any	I-VI	Inconclusive	INT2GRATE requires mismatch repair deficiency (dMMR)/high microsatellite instability (MSI-H) status as assessed by molecular testing (next-generation sequencing preferred) for the assessment of this VUS. Therefore, the significance of this germline variant remains uncertain.
	CRC	Any	No	Yes	No	No, NA	Yes	D/H	NL	NL	NL	NL	I-VII	Inconclusive	INT2GRATE requires mismatch repair protein deficiency status by immunohistochemistry for the assessment of this VUS. Therefore, the significance of this germline variant remains uncertain.
	Cancer type	Germline Variant Evidence		Clinical Genetic Evidence	Tumor Signature Evidence				Immunohistochemistry Evidence				INT2GRATE Code ID	INT²GRATE Category	INT²GRATE Summary
		MMR gene	Additional germline alterations related to LS	Clinical criteria met (PREMM5 or Amsterdam II)		Somatic MLH1 methylation	Somatic inactivation or deletion at MMR loci	MMR/MSI status	MLH1	MSH2	MSH6	PMS2
	EC	Any	Yes	Any		Any	Any	Any	Any	Any	Any	Any	I-I	Inconclusive	INT2GRATE requires the absence of any other germline finding in MMR genes and of EPCAM deletion for the assessment of this VUS. Therefore, the significance of this germline variant remains uncertain.
	EC	Any	No	No		Any	Any	Any	Any	Any	Any	Any	I-II	Inconclusive	INT2GRATE requires that clinical criteria (PREMM score ≥ 2.5% or Amsterdam II criteria) are met for the assessment of the VUS in MMR genes. Therefore, the significance of this germline variant remains uncertain.
	EC	MSH2, MSH6	No	Yes		Yes	Any	Any	Loss	Any	Any	Loss	I-III	Inconclusive	INT2GRATE requires the absence of MLH1 promoter hypermethylation. The presence of MLH1 promoter hypermethylation would suggest that this tumor is unlikely to represent a Lynch syndrome-associated endometrial cancer. Therefore, the significance of this germline variant remains uncertain.
	EC	Any	No	Yes		No, NA	NA, No	Any	Any	Any	Any	Any	I-IV	Inconclusive	INT2GRATE requires the status of somatic inactivation or deletion at the MMR gene for the assessment of this VUS. Therefore, the significance of this germline variant remains uncertain.
	EC	Any	No	Yes		No, NA	Yes	NA, P/S	Any	Any	Any	Any	I-V	Inconclusive	INT2GRATE requires mismatch repair deficiency (dMMR)/high microsatellite instability (MSI-H) status as assessed by molecular testing (next-generation sequencing preferred) for the assessment of this VUS. Therefore, the significance of this germline variant remains uncertain.
	EC	Any	No	Yes		No, NA	Yes	D/H	NL	NL	NL	NL	I-VI	Inconclusive	INT2GRATE requires mismatch repair protein deficiency status by immunohistochemistry for the assessment of this VUS. Therefore, the significance of this germline variant remains uncertain.
	Abbreviations: MMR: mismatch repair; LS: Lynch syndrome; Clinical criteria: PREMM score ≥ 2.5% or Amsterdam II; MMR/MSI status: D/H=deficient/high, P/S=Proficient/Stable; Normal: NL; NA: Not Available.
	Possible selections in each category are as follow: MMR gene: PMS2, MLH1, MSH2, MSH6; Additional germline alterations related to LS: Yes, No; Clinical criteria met: Yes, No; Somatic BRAF V600E: Yes, No, NA; Somatic MLH1 methylation: Yes, No, NA; Somatic inactivating alteration at the MMR locus: Yes, No, NA; MMR/MSI: D/H, P/L, NA; MLH1 IHC: Loss, NL; MSH2 IHC: Loss, NL; MSH6 IHC: Loss, NL; PMS2 IH…
	*The presence of BRAF p.V600E variant is only assessed in lynch-related colorectal cancer.
