# Supplementary material for: Development and evaluation of INT2GRATE: a platform for comprehensive assessment of the role of germline variants informed by tumor signature profile in Lynch syndrome
Source: Front Oncol. 2024 Jan 24;13:1284690. doi: 10.3389/fonc.2023.1284690 (PMC10854004; doi:10.3389/fonc.2023.1284690)
Supplement: Supplementary file 2 [file Table_2.xlsx]

## Sheet: Online Table 2
	Supplementary Table 2 - INT2GRATE Criteria and Logic for the Assessment of VUS in MLH1 in Lynch Syndrome-Related Colorectal Cancer (CRC) and Endometrial Cancer (RC).
	Cancer type	Germline Variant Evidence		Clinical Genetic Evidence	Tumor Signature Evidence				Immunohistochemistry Evidence				INT2GRATE Code ID	INT²GRATE Category	INT²GRATE Summary
		MMR gene	Additional germline alterations related to LS	Clinical criteria met (PREMM5 or Amsterdam II)	Somatic BRAF p.V600E*	Somatic MLH1 methylation	Somatic inactivating alteration at MMR locus	MMR/MSI status	MLH1	MSH2	MSH6	PMS2
	CRC	MLH1	No	Yes	No	NA	Yes	D/H	Loss	NL	NL, Loss	Loss	II-I	INT2GRATE Positive	The combination of clinical evidence, the presence of microsatellite instability, the absence of the BRAF V600E variant, the presence of a somatic inactivating alteration in MLH1, and the loss of MLH1 and PMS2 in tumor nuclei by immunohistochemistry suggest that this germline variant in MLH1 is potentially actionable in relation to Lynch syndrome. Correlation with clinical findings and other stud…
	CRC	MLH1	No	Yes	NA	No	Yes	D/H	Loss	NL	NL, Loss	Loss	II-II	INT2GRATE Positive	The combination of clinical evidence, the presence of microsatellite instability, the absence of MLH1 promoter methylation, the presence of a somatic inactivating alteration in MLH1, and the loss of MLH1 and PMS2 in tumor nuclei by immunohistochemistry suggest that this germline variant in MLH1 is potentially actionable in relation to Lynch syndrome. Correlation with clinical findings and other s…
	CRC	MLH1	No	Yes	No	No	Yes	D/H	Loss	NL	NL, Loss	Loss	II-III	INT2GRATE Positive	The combination of clinical evidence, the presence of microsatellite instability, the absence of MLH1 promoter methylation and the BRAF V600E variant, the presence of a somatic inactivating alteration in MLH1, and the loss of MLH1 and PMS2 in tumor nuclei by immunohistochemistry suggest that this germline variant in MLH1 is potentially actionable in relation to Lynch syndrome. Correlation with cl…
	CRC	MLH1	No	Yes	No	No	Yes	D/H	NL	NL	NL	Loss	II-IV	INT2GRATE Positive	In certain scenarios, non-functional MLH1 protein may show retained antigenicity by immunohistochemistry. In the absence of biallelic PMS2 alterations, the overall clinical and molecular findings support the assessment of this variant as potentially actionable in relation to Lynch syndrome. Correlation with clinical findings and other studies is advised.
	CRC	MLH1	No	Yes	NA	NA	Yes	D/H	Loss	NL	NL	Loss	II-V	INT2GRATE Neutral	MLH1 promoter methylation is the most common cause of sporadic MLH1 protein loss in colorectal adenocarcinomas. Additional testing to assess the MLH1 promoter methylation status should be performed for the assessment of this VUS.
	CRC	MLH1	No	Yes	Yes	NA	Yes	D/H	Loss	NL	NL	Loss	II-VI	INT2GRATE Neutral	The presence of the BRAF V600E variant and the loss of MLH1 and PMS2 protein expression by immunohistochemistry suggest that microsatellite instability in this tumor is likely driven by sporadic MLH1 promoter methylation. Confirmatory testing for MLH1 promoter methylation status can be performed for the assessment of this VUS.
	CRC	MLH1	No	Yes	Any	Yes	Yes, No	D/H	Loss	NL	NL	Loss	II-VII	INT2GRATE Neutral	The presence of MLH1 promoter hypermethylation and the loss of MLH1 and PMS2 protein expression by immunohistochemistry, with or without the BRAF V600E variant, suggest that microsatellite instability in this tumor is driven by sporadic MLH1 promoter methylation. Therefore, the significance of this germline variant in relation to Lynch syndrome remains uncertain.
	CRC	MLH1	No	Yes	No	No	Yes	D/H	Loss	NL	NL	NL	II-VIII	INT2GRATE Neutral	The immunohistochemistry profile for mismatch repair proteins shows an unusual staining pattern (isolated loss of MLH1). Therefore, the significance of this germline variant in relation to Lynch syndrome remains uncertain. Review of the immunohistochemical findings is advised and repeat immunohistochemistry could be considered for the assessment of this VUS.
	Cancer type	Germline Variant Evidence		Clinical Genetic Evidence	Tumor Signature Evidence				Immunohistochemistry Evidence				INT2GRATE Code ID	INT²GRATE Category	INT²GRATE Summary
		MMR gene	Additional germline alterations related to LS	Clinical criteria met (PREMM5 or Amsterdam II)		Somatic MLH1 methylation	Somatic inactivation or deletion at MMR loci	MMR/MSI status	MLH1	MSH2	MSH6	PMS2
	EC	MLH1	No	Yes		No	Yes	D/H	Loss	NL	NL, Loss	Loss	II-I	INT2GRATE Positive	The combination of clinical evidence, the presence of microsatellite instability, the presence of a somatic inactivating alteration in MLH1, and the loss of MLH1 and PMS2 in tumor nuclei by immunohistochemistry support the likely relevance of this variant in MLH1to Lynch syndrome. Confirmatory MLH1 promoter methylation testing could be performed. Correlation with clinical findings and other studi…
	EC	MLH1	No	Yes		No	Yes	D/H	NL	NL	NL	Loss	II-II	INT2GRATE Positive	In certain scenarios, non-functional MLH1 protein may show retained antigenicity by immunohistochemistry. In the absence of biallelic PMS2 alterations, the overall clinical and molecular findings support the assessment of this variant as likely relevant to Lynch syndrome. Correlation with clinical findings and other studies is advised.
	EC	MLH1	No	Yes		NA	Yes	D/H	Loss	NL	NL	Loss	II-III	INT2GRATE Neutral	MLH1 promoter methylation is the most common cause of sporadic MLH1 protein loss in endometrial carcinomas. Additional testing to assess the MLH1 promoter methylation status should be performed for the assessment of this VUS.
	EC	MLH1	No	Yes		Yes	Yes, No	D/H	Loss	NL	NL	Loss	II-IV	INT2GRATE Neutral	The presence of MLH1 promoter hypermethylation and the loss of MLH1 and PMS2 protein expression by immunohistochemistry suggest that microsatellite instability in this tumor is driven by sporadic MLH1 promoter methylation. Therefore, the significance of this germline variant in relation to Lynch syndrome remains uncertain.
	EC	MLH1	No	Yes		No	Yes	D/H	Loss	NL	NL	NL	II-V	INT2GRATE Neutral	Immunohistochemistry for mismatch repair proteins shows an unusual staining pattern (isolated loss of MLH1). Therefore, the significance of this germline variant in relation to Lynch syndrome remains uncertain. Review of the immunohistochemical findings is advised and repeat immunohistochemistry could be considered for the assessment of this VUS.
	Abbreviations: MMR: mismatch repair; LS: Lynch syndrome; Clinical criteria: PREMM score ≥ 2.5% or Amsterdam II; MMR/MSI status: D/H=deficient/high, P/S=Proficient/Stable; Normal: NL; NA: Not Available.
	Possible selections in each category are as follow: MMR gene: PMS2, MLH1, MSH2, MSH6; Additional germline alterations related to LS: Yes, No; Clinical criteria met: Yes, No; Somatic BRAF V600E: Yes, No, NA; Somatic MLH1 methylation: Yes, No, NA; Somatic inactivating alteration at the MMR locus: Yes, No, NA; MMR/MSI: D/H, P/L, NA; MLH1 IHC: Loss, NL; MSH2 IHC: Loss, NL; MSH6 IHC: Loss, NL; PMS2 IH…
	*The presence of BRAF p.V600E variant is only assessed in lynch-related colorectal cancer.
