# Supplementary material for: Development and evaluation of INT2GRATE: a platform for comprehensive assessment of the role of germline variants informed by tumor signature profile in Lynch syndrome
Source: Front Oncol. 2024 Jan 24;13:1284690. doi: 10.3389/fonc.2023.1284690 (PMC10854004; doi:10.3389/fonc.2023.1284690)
Supplement: Supplementary file 3 [file Table_3.xlsx]

## Sheet: Online Table 3
	Supplementary Table 3 - INT2GRATE Criteria and Logic for the Assessment of VUS in PMS2 in Lynch Syndrome-Related Colorectal Cancer (CRC) and Endometrial Cancer (RC).
	Cancer type	Germline Variant Evidence		Clinical Genetic Evidence	Tumor Signature Evidence				Immunohistochemistry Evidence				INT2GRATE Code ID	INT²GRATE Category	INT²GRATE Summary
		MMR gene	Additional germline alterations related to LS	Clinical criteria met (PREMM5 or Amsterdam II)	Somatic BRAF p.V600E*	Somatic MLH1 methylation	Somatic inactivating alteration at MMR locus	MMR/MSI status	MLH1	MSH2	MSH6	PMS2
	CRC	PMS2	No	Yes	No	No	Yes	D/H	NL	NL	NL	Loss	III-I	INT2GRATE Positive	The combination of clinical evidence, the presence of microsatellite instability, the presence of a somatic inactivating alteration in PMS2, and the loss of PMS2 in tumor nuclei by immunohistochemistry support the likely relevance of this variant in PMS2 to Lynch syndrome. Correlation with clinical findings and other studies is advised.
	CRC	PMS2	No	Yes	NA	No	Yes	D/H	NL	NL	NL	Loss	III-II	INT2GRATE Positive	The combination of clinical evidence, the presence of microsatellite instability, the presence of a somatic inactivating alteration in PMS2, and the loss of PMS2 in tumor nuclei by immunohistochemistry support the assessment of this variant as likely relevant to Lynch syndrome. Correlation with clinical findings and other studies is advised.
	CRC	PMS2	No	Yes	No	NA	Yes	D/H	NL	NL	NL	Loss	III-III	INT2GRATE Positive	The combination of clinical evidence, the presence of microsatellite instability, the presence of a somatic inactivating alteration in PMS2, and the loss of PMS2 in tumor nuclei by immunohistochemistry support the assessment of this variant as likely relevant to Lynch syndrome. Correlation with clinical findings and other studies is advised.
	CRC	PMS2	No	Yes	No, NA	Yes	Yes	D/H	Loss	NL	NL	Loss	III-IV	INT2GRATE Neutral	The presence of MLH1 promoter hypermethylation and the loss of MLH1 and PMS2 protein expression by immunohistochemistry, with or without the BRAF V600E variant, suggest that microsatellite instability in this tumor is likely driven by sporadic MLH1 promoter methylation. Therefore, the significance of this germline variant in relation to Lynch syndrome remains uncertain.
	CRC	PMS2	No	Yes	Yes	N/A	Yes	D/H	Loss	NL	NL	Loss	III-V	INT2GRATE Neutral	The presence of the BRAF V600E variant and the loss of MLH1 and PMS2 protein expression by immunohistochemistry suggest that microsatellite instability in this tumor is likely driven by sporadic MLH1 promoter methylation. Therefore, the significance of this germline variant remains uncertain in relation to Lynch syndrome. Confirmatory testing for MLH1 promoter methylation status can be performed …
	CRC	PMS2	No	Yes	No, NA	No	Yes	D/H	Loss	NL	NL	Loss	III-VI	INT2GRATE Neutral	Loss of MLH1 and PMS2 in tumor nuclei suggests that there is a likely alteration in MLH1. Therefore, the significance of this germline variant remains uncertain in relation to Lynch syndrome.
	CRC	PMS2	No	Yes	No	No, NA	Yes	D/H	Loss	NL	NL	Loss	III-VII	INT2GRATE Neutral	Loss of MLH1 and PMS2 in tumor nuclei suggests that there is a likely alteration in MLH1. Therefore, the significance of this germline variant remains uncertain in relation to Lynch syndrome.
	Cancer type	Germline Variant Evidence		Clinical Genetic Evidence	Tumor Signature Evidence				Immunohistochemistry Evidence				INT2GRATE Code ID	INT²GRATE Category	INT²GRATE Summary
		MMR gene	Additional germline alterations related to LS	Clinical criteria met (PREMM5 or Amsterdam II)		Somatic MLH1 methylation	Somatic inactivation or deletion at MMR loci	MMR/MSI status	MLH1	MSH2	MSH6	PMS2
	EC	PMS2	No	Yes		No	Yes	D/H	NL	NL	NL	Loss	III-I	INT2GRATE Positive	The combination of clinical evidence, the presence of microsatellite instability, the presence of a somatic inactivating alteration in PMS2, and the loss of PMS2 in tumor nuclei by immunohistochemistry support the likely relevance of this variant in PMS2 to Lynch syndrome. Correlation with clinical findings and other studies is advised.
	EC	PMS2	No	Yes		Yes	Yes	D/H	Loss	NL	NL	Loss	III-II	INT2GRATE Neutral	The presence of MLH1 promoter hypermethylation and the loss of MLH1 and PMS2 protein expression by immunohistochemistry suggest that microsatellite instability in this tumor is likely driven by sporadic MLH1 promoter methylation. Therefore, the significance of this germline variant remains uncertain in relation to Lynch syndrome.
	EC	PMS2	No	Yes		No	Yes	D/H	Loss	NL	NL	Loss	III-III	INT2GRATE Neutral	Loss of MLH1 and PMS2 in tumor nuclei suggests that there is a likely alteration in MLH1. Therefore, the significance of this germline variant remains uncertain in relation to Lynch syndrome.
	Abbreviations: MMR: mismatch repair; LS: Lynch syndrome; Clinical criteria: PREMM score ≥ 2.5% or Amsterdam II; MMR/MSI status: D/H=deficient/high, P/S=Proficient/Stable; Normal: NL; NA: Not Available.
	Possible selections in each category are as follow: MMR gene: PMS2, MLH1, MSH2, MSH6; Additional germline alterations related to LS: Yes, No; Clinical criteria met: Yes, No; Somatic BRAF V600E: Yes, No, NA; Somatic MLH1 methylation: Yes, No, NA; Somatic inactivating alteration at the MMR locus: Yes, No, NA; MMR/MSI: D/H, P/L, NA; MLH1 IHC: Loss, NL; MSH2 IHC: Loss, NL; MSH6 IHC: Loss, NL; PMS2 IH…
	*The presence of BRAF p.V600E variant is only assessed in lynch-related colorectal cancer.
