# Supplementary material for: Development and evaluation of INT2GRATE: a platform for comprehensive assessment of the role of germline variants informed by tumor signature profile in Lynch syndrome
Source: Front Oncol. 2024 Jan 24;13:1284690. doi: 10.3389/fonc.2023.1284690 (PMC10854004; doi:10.3389/fonc.2023.1284690)
Supplement: Supplementary file 4 [file Table_4.xlsx]

## Sheet: Online Table 4
	Supplementary Table 4-INT2GRATE Criteria and Logic for the Assessment of VUS in MSH2 in Lynch Syndrome-Related Colorectal Cancer (CRC) and Endometrial Cancer (RC).
	Cancer type	Germline Variant Evidence		Clinical Genetic Evidence	Tumor Signature Evidence				Immunohistochemistry Evidence				INT2GRATE Code ID	INT²GRATE Category	INT²GRATE Summary
		MMR gene	Additional germline alterations related to LS	Clinical criteria met (PREMM5 or Amsterdam II)	Somatic BRAF p.V600E*	Somatic MLH1 methylation	Somatic inactivating alteration at MMR locus	MMR/MSI status	MLH1	MSH2	MSH6	PMS2
	CRC or EC	MSH2	No	Yes	No	No, NA	Yes	D/H	NL	Loss	Loss	NL	IV-I	INT2GRATE Positive	The combination of clinical evidence, the presence of microsatellite instability, the presence of a somatic inactivating alteration in MSH2, and the loss of MSH2 and MSH6 in tumor nuclei by immunohistochemistry upport the likely relevance of this variant in MSH2 to Lynch syndrome. Correlation with clinical findings and other studies is advised.
	CRC or EC	MSH2	No	Yes	No	No, NA	Yes	D/H	NL	NL	Loss	NL	IV-II	INT2GRATE Positive	In certain scenarios, non-functional MSH2 protein may show retained antigenicity by immunohistochemistry. In the absence of biallelic MSH6 alterations, the overall clinical and molecular findings support the assessment of this variant as likely relevant to Lynch syndrome. Correlation with clinical findings and other studies is advised.
	CRC or EC	MSH2	No	Yes	No	No, NA	Yes	D/H	NL	Loss	NL	NL	IV-III	INT2GRATE Neutral	The immunohistochemistry profile for mismatch repair proteins shows an unusual staining pattern (isolated loss of MSH2). Therefore, the significance of this germline variant in relation to Lynch syndrome remains uncertain. Review of the immunohistochemical findings is advised, and repeat immunohistochemistry could be considered for the assessment of this VUS.
	CRC or EC	MSH2	No	Yes	No	No, NA	Yes	D/H	Loss	Loss	Loss	Loss	IV-IV	INT2GRATE Neutral	The immunohistochemistry profile for mismatch repair proteins shows an unusual staining pattern (loss of all four mismatch repair proteins). The immunohistochemical findings should be reviewed for clonal/sub clonal loss. If MSH2 and MSH6 expression is diffusely lost in tumor cells and loss of MLH1 and PMS2 expression is present only in a subset of tumor cells (sub clonal pattern), the overall fin…
	Abbreviations: MMR: mismatch repair; LS: Lynch syndrome; Clinical criteria: PREMM score ≥ 2.5% or Amsterdam II; MMR/MSI status: D/H=deficient/high, P/S=Proficient/Stable; Normal: NL; NA: Not Available.
	Possible selections in each category are as follow: MMR gene: PMS2, MLH1, MSH2, MSH6; Additional germline alterations related to LS: Yes, No; Clinical criteria met: Yes, No; Somatic BRAF V600E: Yes, No, NA; Somatic MLH1 methylation: Yes, No, NA; Somatic inactivating alteration at the MMR locus: Yes, No, NA; MMR/MSI: D/H, P/L, NA; MLH1 IHC: Loss, NL; MSH2 IHC: Loss, NL; MSH6 IHC: Loss, NL; PMS2 IH…
	*The presence of BRAF p.V600E variant is only assessed in lynch-related colorectal cancer.
