# Supplementary material for: Development and evaluation of INT2GRATE: a platform for comprehensive assessment of the role of germline variants informed by tumor signature profile in Lynch syndrome
Source: Front Oncol. 2024 Jan 24;13:1284690. doi: 10.3389/fonc.2023.1284690 (PMC10854004; doi:10.3389/fonc.2023.1284690)
Supplement: Supplementary file 5 [file Table_5.xlsx]

## Sheet: Online Table 5
	Supplementary Table 5- INT2GRATE Criteria and Logic for the Assessment of VUS in MSH6 in Lynch Syndrome-Related Colorectal Cancer (CRC) and Endometrial Cancer (RC).
	Cancer type	Germline Variant Evidence		Clinical Genetic Evidence	Tumor Signature Evidence				Immunohistochemistry Evidence				INT2GRATE Code ID	INT²GRATE Category	INT²GRATE Summary
		MMR gene	Additional germline alterations related to LS	Clinical criteria met (PREMM5 or Amsterdam II)	Somatic BRAF p.V600E*	Somatic MLH1 methylation	Somatic inactivating alteration at MMR locus	MMR/MSI status	MLH1	MSH2	MSH6	PMS2
	CRC or EC	MSH6	No	Yes	No	No, NA	Yes	D/H	NL	NL	Loss	NL	V-I	INT2GRATE Positive	The combination of clinical evidence, the presence of microsatellite instability, the presence of a somatic inactivating alteration in MSH6, and the loss of MSH6 in tumor nuclei by immunohistochemistry support the likely relevance of this variant in MSH6 to Lynch syndrome. Correlation with clinical findings and other studies is advised.
	CRC or EC	MSH6	No	Yes	No	No, NA	Yes	D/H	NL	Loss	Loss	NL	V-II	INT2GRATE Neutral	Loss of MSH2 and MSH6 in tumor nuclei suggest that there is a likely alteration in MSH2. Therefore, the significance of this germline variant in relation to Lynch syndrome remains uncertain.
	CRC or EC	MSH6	No	Yes	No	No, NA	Yes	D/H	Loss	NL	Loss	Loss	V-III	INT2GRATE Neutral	Loss of MSH6 in tumor nuclei with loss of MLH1 and PMS2 can be a secondary alteration in a coding mononucleotide tract in MSH6. Therefore, the significance of this germline variant remains actionable in relation to Lynch syndrome uncertain. If not already performed, testing of tumor sample for MLH1 promoter methylation is advised.
	Abbreviations: MMR: mismatch repair; LS: Lynch syndrome; Clinical criteria: PREMM score ≥ 2.5% or Amsterdam II; MMR/MSI status: D/H=deficient/high, P/S=Proficient/Stable; Normal: NL; NA: Not Available.
	Possible selections in each category are as follow: MMR gene: PMS2, MLH1, MSH2, MSH6; Additional germline alterations related to LS: Yes, No; Clinical criteria met: Yes, No; Somatic BRAF V600E: Yes, No, NA; Somatic MLH1 methylation: Yes, No, NA; Somatic inactivating alteration at the MMR locus: Yes, No, NA; MMR/MSI: D/H, P/L, NA; MLH1 IHC: Loss, NL; MSH2 IHC: Loss, NL; MSH6 IHC: Loss, NL; PMS2 IH…
	*The presence of BRAF p.V600E variant is only assessed in lynch-related colorectal cancer.
