# Supplementary material for: Development and evaluation of INT2GRATE: a platform for comprehensive assessment of the role of germline variants informed by tumor signature profile in Lynch syndrome
Source: Front Oncol. 2024 Jan 24;13:1284690. doi: 10.3389/fonc.2023.1284690 (PMC10854004; doi:10.3389/fonc.2023.1284690)
Supplement: Supplementary file 6 [file Table_6.xls]

## Sheet: PMS2_c.2192_2196del -2
Supplementary Table 6 - Example of INT2GRATE file download
INT2GRATE | Lynch-Related Endometrial Cancer
INT2GRATE Details
Variant details:	NM_000535.7(PMS2):c.2192_2196del
In which MMR gene does the VUS reside?	PMS2
Is there any other germline alteration present in any other MMR genes or is there a deletion in the EPCAM gene?	No
Are clinical criteria met in the patient harboring this VUS? (Clinical criteria for Lynch syndrome include PREMM score ≥ 2.5% or Amsterdam II criteria):	Yes
Is the tumor positive for promoter MLH1 methylation somatic alterations?	No
Is somatic inactivating variant or deletion present at the MMR locus?	Yes
What is the Mismatch Repair (MMR)/Microsatellite Instability (MSI) profile of endometrial cancer?	MMR Deficient/Microsatellite Instability-High (MSI-H)
What is the IHC status for MLH1 protein?	Normal
What is the IHC status for MSH2 protein?	Normal
What is the IHC status for MSH6 protein?	Normal
What is the IHC status for PMS2 protein?	Loss
INT2GRATE Category:	INT²GRATE Positive
INT2GRATE Summary:	The combination of clinical evidence, the presence of microsatellite instability, the presence of a somatic inactivating alteration in PMS2, and the loss of PMS2 in tumor nuclei by immunohistochemistry support the likely relevance of this variant in PMS2 to Lynch syndrome. Correlation with clinical findings and other studies is advised.
Date of INT2GRATE download:	Tue Nov 28 2023 14:23:08 GMT-0400 (Eastern Daylight Time)
For ClinVar submission: please include the information below in the corresponding fields for ClinVar submission
Assertion method:	INT2GRATE | Lynch-Related Endometrial Cancer (2023)
Assertion method citation:	PMID: TBD
Citation URL:	https://int2grate.bwh.harvard.edu/
Comment on clinical significance:	INT²GRATE Variant Data: PMS2:c.2192_2196del • Other germline alterations in MMR genes or EPCAM deletion: No • Clinical criteria met: Yes • MLH1 methylation: No • Somatic inactivating variant or deletion at MMR locus: Yes • MMR/ MSI profile: MMR Deficient/Microsatellite Instability-High (MSI-H) • IHC for MLH1 protein: Normal • IHC for MSH2 protein Normal • IHC for MSH6 protein Normal • IHC for PMS…
Disclaimer	This website is provided to the general public for reference and educational purposes only. The content is not meant to be complete or exhaustive or to be applicable to any specific individual’s medical condition. This website is not an attempt to practice medicine or provide medical advice, and it should not be used to make a diagnosis or to replace or overrule a health care provider’s judgment.…
